# Supplementary material for: Taming Waste Heterogeneity for Plastics Circularity with Optimized Sample Preparation Protocols for Quality Assessment
Source: Polymers (Basel). 2026 Feb 4;18(3):409. doi: 10.3390/polym18030409 (PMC12899086; doi:10.3390/polym18030409)
Supplement: Supplementary file 1 [file polymers-18-00409-s001.zip]

Archive with 1 entries (1 files):
- polymers-4038813-supplementary.pdf
